# Supplementary material for: Dose–Response Relationship Between Serum 25(OH)D and the Risk of Abnormal Glycemic Status in Chinese Older Adults
Source: Metabolites. 2024 Oct 26;14(11):579. doi: 10.3390/metabo14110579 (PMC11597016; doi:10.3390/metabo14110579)
Supplement: Supplementary file 1 [file metabolites-14-00579-s001.zip]

Archive with 1 entries (1 files):
- metabolites-3258937-supplementary.pdf
